# Supplementary material for: Are urban landscapes associated with reported life satisfaction and inequalities in life satisfaction at the city level? A cross-sectional study of 66 European cities
Source: Soc Sci Med. 2019 Apr;226:263–74. doi: 10.1016/j.socscimed.2019.03.009 (PMC6481515; doi:10.1016/j.socscimed.2019.03.009)
Supplement: Multimedia component 2 [file mmc2.xml]

<?xml version="1.0" encoding="utf-8" standalone="no"?>
<data>
  <datasets>
    <author>jonathan.olsen@glasgow.ac.uk</author>
    <type>0</type>
    <dataset>
      <value>6</value>
      <reason>Other (please explain)</reason>
      <comments>European Urban Audit and European Urban Atlas data are freely available from Eurostat (http://ec.europa.eu/eurostat/web/cities/data/database) and European Environment Agency (https://www.eea.europa.eu/data-and-maps/data/urban-atlas), both provided by the European Commission of the European Union.</comments>
    </dataset>
  </datasets>
</data>
